# Supplementary material for: Assessing the Impact of Nanoplastics in Biological Systems: Systematic Review of In Vitro Animal Studies
Source: J Xenobiot. 2025 May 17;15(3):75. doi: 10.3390/jox15030075 (PMC12101406; doi:10.3390/jox15030075)
Supplement: Supplementary file 1 [file jox-15-00075-s001.zip]

Archive with 1 entries (1 files):
- jox-3620790-supplementary.pdf
